# Supplementary material for: Spatiotemporal patterns of the macrofaunal community structure in the East China Sea, off the coast of Zhejiang, China, and the impact of the Kuroshio Branch Current
Source: PLoS One. 2018 Jan 31;13(1):e0192023. doi: 10.1371/journal.pone.0192023 (PMC5792002; doi:10.1371/journal.pone.0192023)
Supplement: S1 Table — (XLSX) [file pone.0192023.s001.xlsx]

## Sheet: Sheet1
Month_Site	Longitude_start	Latitude_start	Longitude_end	Latitude_end	Length of haul (km)	Area of haul (km2)	Time	Acetes chinensis	Aegaeon lacazei	Alpheus digitalis	Alpheus japonicus	Amblychaeturichthys hexanema	Antedon serrata	Apogon lineatus	Aseraggodes kobensis	Atypopenaeus stenodactylus	Calliactis japonica	Callionymus beniteguri	Camatopsis rubida	Carcinoplax longimanus	Champsodon snyderi	Charybdis bimaculata	Coelorinchus multispinulosus	Craspidaster hesperus	Cynoglossus interruptus	Dinematichthys iluocoeteoides	Hayashidonus japonicus	Hoplichthys langsdorfii	Lepidotrigla alata	Luidia quinaria	Metapenaeopsis barbata	Metapenaeopsis dalei	Minous pusillus	Molpadia roretzii	Nassarius siquijorensis	Odontamblyopus rubicundus	Ophiura kinbergi	Oratosquilla oratoria	Oratosquillina gravieri	Ostorhinchus fasciatus	Palaemon gravieri	Paradorippe granulata	Parapenaeopsis hardwickii	Parapenaeopsis tenella	Parapenaeus fissuroides	Philine sp.	Plesionika izumiae	Polydactylus sextarius	Portunus argentatus
Apr_3	122°31.593′	28°56.628′	122°31.024′	28°56.814′	0.985054	0.00147758	2015.04.17	2030	0	0	0	0	0	0	0	677	0	0	0	0	0	0	0	0	0	0	0	0	0	0	0	677	0	0	0	0	0	0	0	0	0	0	0	0	0	0	0	0	0
Apr_4	122°45.653′	28°52.475′	122°45.182′	28°52.688′	0.860263	0.00129039	2015.04.17	1550	0	0	10074	3100	0	0	0	0	0	0	775	0	0	0	0	9299	0	0	0	0	0	0	0	0	0	2325	0	0	0	0	0	0	0	0	0	0	0	0	3100	0	0
Apr_6	123°21.200′	28°37.587′	123°20.751′	28°37.841′	0.868928	0.00130339	2015.04.17	0	7672	6138	0	0	0	767	0	0	0	0	0	0	3069	1534	12276	0	3069	767	1534	0	767	0	0	15345	0	0	0	0	0	767	0	0	0	0	5371	9207	0	0	100507	0	19948
Apr_1	122°17.800′	29°00.928′	122°17.195′	29°00.919′	0.980634	0.00147095	2015.04.18	2039	0	12917	22434	0	0	0	0	0	680	0	0	0	0	680	0	0	0	0	0	0	0	0	0	0	0	0	0	20395	0	12237	0	0	680	0	0	0	0	0	0	0	0
Feb_4	122°44.3845′	28°53.0360′	122°43.8845′	28°53.4341′	1.09662	0.00164493	2015.02.03	0	0	25533	0	21885	0	608	0	0	47419	608	1824	608	6687	46203	0	71128	8511	608	0	0	0	0	0	0	0	0	1216	0	0	9119	0	0	0	0	21885	9119	0	0	16414	0	8511
Feb_6	123°20.0540′	28°38.3247′	123°19.6213′	28°38.5092′	0.782449	0.00117367	2015.02.03	0	0	4260	0	0	0	1704	0	0	0	0	0	0	852	0	0	0	0	0	1704	0	5112	0	0	5964	0	0	852	0	27265	1704	0	0	0	0	0	4260	0	0	852	0	27265
Feb_2	122°23.5673′	28°58.8419′	122°23.0601′	28°59.3189′	1.20728	0.00181092	2015.02.03	1104	0	1104	2761	4418	0	0	552	0	0	0	0	0	0	1657	0	552	0	0	0	0	0	0	0	0	0	0	2761	4418	0	4970	0	0	2209	0	0	3865	0	0	1104	0	0
Jul_7	123°34.4988′	28°30.7852′	123°35.2588′	28°30.3705′	1.45688	0.00218532	2015.07.19	0	0	0	458	3661	458	0	458	0	0	2288	0	458	458	3661	0	0	1373	458	0	0	458	0	0	0	0	0	0	0	0	0	0	0	0	0	0	0	2746	0	29286	0	0
Jul_4	122°43.1820′	28°53.3883′	122°44.1970′	28°53.0900′	1.7373	0.00260594	2015.07.19	0	0	384	11896	54875	0	0	767	0	3837	3837	1919	1151	6524	29932	2302	15733	0	384	0	0	0	1535	0	11896	0	767	0	0	0	1919	0	384	0	0	0	0	0	1535	60247	0	0
Jul_5	123°02.6165′	28°47.1245′	123°03.2835′	28°46.8766′	1.17678	0.00176517	2015.07.19	0	0	2266	567	73081	0	0	7365	0	2833	32858	0	1700	26626	103106	6232	0	7931	567	0	567	0	567	0	23794	0	0	0	0	0	2266	0	567	0	567	0	567	567	0	255500	0	1700
Jul_2	122°21.6070′	28°59.3681′	122°22.6696′	28°59.1388′	1.77421	0.00266131	2015.07.19	0	0	376	0	5636	0	0	0	0	0	0	0	0	0	7891	0	0	0	0	0	0	0	0	0	0	0	0	0	2255	0	1127	0	0	376	0	0	376	0	0	0	0	0
Jun_3	122°30.3677′	28°56.0808′	122°29.8541′	28°56.2512′	0.890853	0.00133628	2015.06.18	0	0	0	45649	65854	0	0	0	1497	0	748	748	24695	0	10477	0	0	4490	1497	0	0	0	2245	0	8232	0	0	3742	0	0	1497	0	0	7483	0	0	0	0	2245	42656	0	0
Jun_4	122°44.1684′	28°52.9728′	122°43.5857′	28°52.9805′	0.945508	0.00141826	2015.06.18	0	0	0	41600	60638	0	0	1410	705	8461	705	7756	705	0	1410	0	11281	1410	705	0	0	0	3525	0	7756	0	5641	0	0	0	4231	0	0	0	0	0	0	0	3525	19742	0	0
Jun_6	123°20.5333′	28°38.1500′	123°20.1833′	28°38.4333′	0.774469	0.0011617	2015.06.18	0	0	0	861	4304	0	0	0	0	0	16355	0	0	861	861	1722	861	0	0	0	0	0	13773	0	5165	0	0	0	0	1525345	861	0	0	0	0	0	0	1722	1722	115348	0	2582
Jun_1	122°17.6016′	28°58.8522′	122°17.5206′	28°59.1090′	0.493698	0.000740547	2015.06.19	0	0	8102	82372	141787	0	0	0	1350	0	0	0	0	0	1350	0	0	0	0	0	0	0	0	0	0	0	0	0	52664	0	5401	0	0	1350	0	0	0	0	0	0	0	0
Mar_7	123°37.2894′	28°28.8598′	123°36.9894′	28°29.2469′	0.868018	0.00130203	2015.03.12	0	0	0	0	768	0	0	0	0	0	0	0	0	2304	0	3072	0	0	0	0	0	0	0	5376	0	0	0	0	0	0	0	0	768	0	0	0	7680	0	0	5376	0	1536
Mar_3	122°32.0643′	28°56.5408′	122°31.4743′	28°56.8520′	1.11721	0.00167581	2015.03.13	0	597	597	15515	2984	0	0	0	0	0	0	597	0	0	3580	0	1790	0	0	0	0	0	0	0	0	0	0	3580	0	0	1193	0	0	2984	0	0	0	0	0	9548	0	0
Mar_4	122°45.8378′	28°52.6506′	122°45.2880′	28°52.8047′	0.9368	0.0014052	2015.03.12	0	2135	0	70453	7116	0	2135	712	0	4270	0	712	0	0	3558	0	21349	3558	0	712	0	0	0	0	0	0	0	0	0	2135	2135	0	0	0	0	0	0	0	712	103188	0	1423
Mar_5	123°05.6980′	28°45.6902′	123°05.1700′	28°45.9734′	1.0056	0.00150841	2015.03.12	0	5967	663	5304	3978	0	7292	9281	0	0	0	0	663	0	17237	0	3978	2652	0	0	0	0	0	8618	0	0	0	1326	0	0	1989	0	0	0	0	0	18563	0	0	75576	0	1989
May_7	123°35.1350′	28°30.2629′	123°35.6723′	28°30.1382′	0.905058	0.00135759	2015.05.22	0	1473	1473	11786	5893	13995	737	737	0	0	0	0	50825	37567	38303	4420	737	7366	2210	0	0	2946	6629	6629	1473	3683	0	0	0	11786	3683	0	0	0	5893	0	0	0	1473	101651	0	17678
May_4	122°43.6288′	28°53.4406′	122°44.1883′	28°53.1679′	1.03905	0.00155858	2015.05.21	1283	0	642	22456	85334	0	1283	6416	2566	33364	0	3208	8983	1283	8341	0	76352	5133	0	642	642	0	7058	0	17323	0	3208	1283	0	1283	4491	0	0	0	0	0	642	0	10266	64161	0	0
May_5	123°02.8441′	28°47.0405′	123°03.5145′	28°46.8404′	1.15034	0.00172551	2015.05.22	0	580	1159	12170	17386	6954	1159	6954	0	2898	0	0	26079	580	17966	1159	8114	5795	2898	580	10432	580	1739	0	8114	580	0	0	0	0	2318	0	0	0	4636	2898	0	0	0	45204	0	0
May_2	122°22.7598′	28°59.2743′	122°23.3384′	28°59.0259′	1.04485	0.00156728	2015.05.21	22970	0	12761	21694	416646	0	0	0	1914	0	0	0	3828	0	18503	0	0	3190	0	0	638	0	17865	0	3190	0	0	1276	4466	0	14675	0	0	5104	0	638	15951	0	638	84860	0	0
Nov_7	123°35.1705′	28°30.2619′	123°35.5697′	28°30.0734′	0.738057	0.00110709	2015.11.21	0	0	903.273	0	4516.36	0	0	0	0	0	0	0	0	0	1806.55	0	0	5419.64	0	6322.91	0	0	0	903.273	2709.82	5419.64	0	903.273	0	0	0	9936	3613.09	903.273	0	0	2709.82	36130.9	0	186074	0	9032.73
Nov_4	122°43.0576′	28°53.1783′	122°43.6050′	28°53.1172′	0.895442	0.00134316	2015.11.21	0	0	744.512	5956.09	2233.54	0	744.512	0	744.512	5956.09	0	744.512	744.512	0	14890.2	0	11912.2	1489.02	0	0	0	0	0	0	0	0	0	0	0	0	3722.56	5211.58	0	0	0	744.512	4467.07	1489.02	0	12656.7	0	0
Nov_5	123°02.9715′	28°47.3321′	123°03.4007′	28°46.9402′	1.00672	0.00151007	2015.11.21	0	662.219	0	1324.44	7946.63	0	0	0	0	662.219	662.219	662.219	0	662.219	1324.44	0	0	2648.88	0	0	0	0	0	0	0	0	0	0	0	0	2648.88	0	0	0	0	0	0	1986.66	0	11257.7	0	0
Nov_2	122°22.4712′	28°59.1147′	122°22.7259′	28°58.6121′	1.01887	0.0015283	2015.11.21	654.323	0	0	0	7197.55	0	654.323	0	654.323	0	0	0	0	0	17012.4	0	0	0	0	0	0	0	0	0	0	1308.65	0	0	45148.3	0	17666.7	0	1962.97	654.323	0	1308.65	3271.61	0	0	3271.61	0	0
Oct_3	122°30.5925′	28°56.8998′	122°30.9782′	28°56.5422′	0.91134	0.00136701	2015.10.14	10241	0	0	2195	3658	0	1463	0	0	0	0	0	0	0	9510	0	0	0	0	0	0	0	0	0	0	0	0	732	0	0	19751	0	732	0	0	732	2195	0	0	732	0	0
Oct_4	122°43.4287′	28°53.1570′	122°44.0290′	28°53.0444′	0.996114	0.00149417	2015.10.14	1339	669	0	33463	17401	0	0	0	0	10039	0	0	0	669	33463	0	14724	2008	1339	0	0	0	0	0	4016	0	0	0	0	0	6693	0	0	0	0	1339	23424	6693	669	44172	669	0
Oct_6	123°18.5752′	28°38.9918′	123°18.7951′	28°38.6646′	0.703914	0.00105587	2015.10.14	0	947	1894	0	3788	0	2841	0	0	0	24624	0	0	4735	35989	0	1894	9471	947	0	0	0	0	947	33148	0	0	0	0	12312	16100	0	0	0	2841	0	0	17048	0	114597	947	0
Sep_7	123°34.8266′	28°30.3507′	123°35.5324′	28°30.2743′	1.15814	0.00173722	2015.09.15	0	0	1151	1727	0	0	0	576	0	0	0	0	6332	0	4605	0	0	0	0	0	0	0	0	0	0	0	576	0	0	0	5756	0	1151	0	0	0	0	2878	0	72530	2303	0
Sep_4	122°43.3482′	28°53.4804′	122°44.1309′	28°53.2118′	1.3641	0.00204615	2015.09.15	0	0	489	8797	25414	0	1955	0	0	977	489	1466	1466	0	16128	0	3421	489	0	0	0	0	0	0	977	977	1955	489	0	0	3910	0	0	1466	0	0	0	0	489	10752	0	0
Sep_5	123°02.9702′	28°47.0588′	123°03.5631′	28°46.7776′	1.09501	0.00164251	2015.09.15	0	0	0	0	65144	609	12177	2435	0	6088	23135	0	4262	31050	59665	7306	2435	17047	0	0	0	1218	609	609	14612	1218	0	0	0	0	14612	0	1218	0	3653	0	0	0	0	137594	609	3653
Sep_2	122°22.2567′	28°59.3102′	122°22.8513′	28°59.1809′	0.993237	0.00148986	2015.09.15	0	0	0	0	2685	0	2685	0	2685	0	0	0	0	0	18123	0	0	0	0	0	0	0	0	0	0	0	0	5370	125516	0	36245	0	0	0	0	0	4698	0	0	0	10739	0
Note: Unite (×103 ind./km2); Species abundance matrix (the frequency of occurrence > 5% and the abundance > 10×103 ind./km2)
[truncated: 18 more columns]
