# Supplementary material for: Spatiotemporal patterns of the macrofaunal community structure in the East China Sea, off the coast of Zhejiang, China, and the impact of the Kuroshio Branch Current
Source: PLoS One. 2018 Jan 31;13(1):e0192023. doi: 10.1371/journal.pone.0192023 (PMC5792002; doi:10.1371/journal.pone.0192023)
Supplement: S2 Table — (XLSX) [file pone.0192023.s002.xlsx]

## Sheet: Sheet1
	Depth	Temperature	Conductivity	Salinity	Density	Oxygen	Fluorescence	Turbidity
Apr_3	64	16.5577	4.27131	33.4474	24.4263	2.7886	0.0586	4.7901
Apr_4	64	18.1452	4.49935	34.0867	24.5347	2.7474	-0.0279	3.6452
Apr_6	68.3	18.1618	4.51511	34.2025	24.6215	2.8202	-0.0564	2.9157
Apr_1	26	14.1344	3.68075	30.1492	22.4146	3.2065	0.2374	22.6587
Feb_4	64	15.0919	4.13464	33.4675	24.7707	5.2755	0.0364	1.8355
Feb_6	67	15.6011	4.21889	33.7885	24.9056	5.3278	0.0744	0.6436
Feb_2	45	12.2631	3.70556	31.9067	24.1386	5.5952	0.0349	6.5618
Jul_7	76	19.1455	4.64935	34.5071	24.6074	5.1762	0.49318	3.352
Jul_4	61	18.1777	4.55466	34.5271	24.8659	4.5772	1.3809	13.824
Jul_5	65	18.4044	4.5778	34.5302	24.8122	4.6616	0.60684	8.648
Jul_2	39	19.6952	4.68245	34.3395	24.3376	4.2191	0.67362	18.417
Jun_3	54	18.0823	4.54297	34.5122	24.8783	3.9954	0.3382	5.4569
Jun_4	62	18.4154	4.5858	34.5929	24.8573	4.7495	0.0937	6.8035
Jun_6	68	18.739	4.59511	34.397	24.6255	4.6602	-0.0275	6.309
Jun_1	31	20.0096	4.21339	30.2965	21.1759	5.5006	0.2708	25.5221
Mar_7	77	15.0971	4.17655	33.8364	25.0537	5.7162	0.0349	1.8308
Mar_3	56	15.1432	4.16508	33.7021	24.9402	5.7245	0.1548	5.7642
Mar_4	63	15.3261	4.18286	33.7025	24.9004	5.7317	0.2676	1.5955
Mar_5	67	15.4556	4.19659	33.7135	24.8801	5.6378	0.0313	3.2334
May_7	76	19.917	4.69497	34.249	24.2107	2.745	0.0061	4.6558
May_4	64	17.8063	4.51906	34.5364	24.9645	2.5359	-0.0861	8.1904
May_5	68	19.6188	4.68644	34.4245	24.4224	2.6375	0.0331	3.8086
May_2	41.4	18.2177	4.48411	33.9012	24.3772	1.7851	0.0317	11.1764
Nov_7	77	22.3933	4.95738	34.359	23.6185	5.447	0.17488	4.984
Nov_4	60	21.9967	4.9054	34.2709	23.6639	5.4338	0.23249	4.381
Nov_5	66.7	21.5663	4.87597	34.3819	23.8652	5.3142	0.13648	9.029
Nov_2	40	21.9102	4.72627	32.9417	22.6797	6.0739	0.17466	8.511
Oct_3	54	20.5391	4.77717	34.4196	24.1762	4.30094	-0.0305	12.2986
Oct_4	58	20.0283	4.72963	34.4458	24.3316	4.45491	-0.0219	19.4187
Oct_6	62	22.9007	5.01131	34.3772	23.4898	4.66635	-0.0673	6.2831
Sep_7	76	19.0409	4.6336	34.4657	24.6008	5.0078	0.20818	4.365
Sep_4	62	18.3653	4.5697	34.4955	24.7955	4.5883	0.7559	11.178
Sep_5	65	18.988	4.63608	34.5317	24.6662	4.7163	0.303	4.453
Sep_2	40	20.4434	4.71754	34.0211	23.897	0.9978	0.95209	12.394
Note: Unite: temperature (°C), salinity, conductivity (S/m), density (kg/m3), oxygen (mg/L), turbidity (NTU) and fluorescence (mg/m3)
